# Supplementary material for: RNase III-mediated processing of a trans-acting bacterial sRNA and its cis-encoded antagonist
Source: eLife. 2021 Nov 29;10:e69064. doi: 10.7554/eLife.69064 (PMC8687705; doi:10.7554/eLife.69064)
Supplement: Figure 1—source data 1. [file elife-69064-fig1-data1.zip]

Archive with 9 entries (8 files):
- Source data - Figure 1/
- Source data - Figure 1/._Source data - Figure 1.docx
- Source data - Figure 1/Figure 1B - 05062016_NB75-76_CSO-1666_6d-[Phosphor].tif
- Source data - Figure 1/Figure 1B - 20160522_NB75_76_CSO-0185_4d-[Phosphor].tif
- Source data - Figure 1/Figure 1B - 20160606_NB75_76_CSO-0192_5h-[Phosphor].tif
- Source data - Figure 1/Figure 1B - NB75_76_CSO-0189_5d-[Phosphor].tif
- Source data - Figure 1/Figure 1B - SDS-PAGE.tif
- Source data - Figure 1/Source data - Figure 1.docx
- __MACOSX/Source data - Figure 1/._Source data - Figure 1.docx
