# Supplementary material for: RNase III-mediated processing of a trans-acting bacterial sRNA and its cis-encoded antagonist
Source: eLife. 2021 Nov 29;10:e69064. doi: 10.7554/eLife.69064 (PMC8687705; doi:10.7554/eLife.69064)
Supplement: Figure 1—figure supplement 1—source data 1. [file elife-69064-fig1-figsupp1-data1.zip]

Archive with 3 entries (2 files):
- Source data - Figure 1 - figure supplement 1/
- Source data - Figure 1 - figure supplement 1/Figure 1 - figure supplement 1 SDS-PAGE.tif
- Source data - Figure 1 - figure supplement 1/Source data - Figure 1 - Figure supplement 1.docx
