# Supplementary material for: RNase III-mediated processing of a trans-acting bacterial sRNA and its cis-encoded antagonist
Source: eLife. 2021 Nov 29;10:e69064. doi: 10.7554/eLife.69064 (PMC8687705; doi:10.7554/eLife.69064)
Supplement: Figure 1—figure supplement 2—source data 1. [file elife-69064-fig1-figsupp2-data1.zip]

Archive with 8 entries (7 files):
- Source data - Figure 1 - figure supplement 2/
- Source data - Figure 1 - figure supplement 2/Fig 1 - supp 2A - 24.9.2018_NB118_CSO-0189_7d-[Phosphor].tif
- Source data - Figure 1 - figure supplement 2/Fig 1 - supp 2A - 29.10.2017_primext_CSO-0188_3d-[Phosphor].tif
- Source data - Figure 1 - figure supplement 2/Fig 1 - supp 2A - 5.11.17.NB117_118_CSO-0497_ON-[Phosphor].tif
- Source data - Figure 1 - figure supplement 2/Fig 1 - supp 2B - 2.7.2017_NB107_CSO-0185_4d-[Phosphor].tif
- Source data - Figure 1 - figure supplement 2/Fig 1 - supp 2B - 3.7.2017_NB107_CSO-0497_5h-[Phosphor].tif
- Source data - Figure 1 - figure supplement 2/Fig 1 - supp 2B - 6.7.2017_primer_ext_CSO-0185_pSSv20_3d-[Phosphor].tif
- Source data - Figure 1 - figure supplement 2/Source data - Figure 1 - Figure supplement 2.docx
