# Supplementary material for: RNase III-mediated processing of a trans-acting bacterial sRNA and its cis-encoded antagonist
Source: eLife. 2021 Nov 29;10:e69064. doi: 10.7554/eLife.69064 (PMC8687705; doi:10.7554/eLife.69064)
Supplement: Figure 1—figure supplement 4—source data 1. [file elife-69064-fig1-figsupp4-data1.zip]

Archive with 12 entries (11 files):
- Source data - Figure 1 - figure supplement 4 - Source Data 1/
- Source data - Figure 1 - figure supplement 4 - Source Data 1/._Source data - Figure 1 - Figure supplement 4.docx
- Source data - Figure 1 - figure supplement 4 - Source Data 1/Fig 1 - supp 4A - 15.3.2020_NB187_188_CSO-1666_5d-[Phosphor].tif
- Source data - Figure 1 - figure supplement 4 - Source Data 1/Fig 1 - supp 4A - 19.3.2020_NB187_CSO-0192_2h-[Phosphor].tif
- Source data - Figure 1 - figure supplement 4 - Source Data 1/Fig 1 - supp 4A - 2.3.2020_NB187_188_CSO-0185_4d-[Phosphor].tif
- Source data - Figure 1 - figure supplement 4 - Source Data 1/Fig 1 - supp 4A - 20200218_1305 gel 1 FLAG ladder.tif
- Source data - Figure 1 - figure supplement 4 - Source Data 1/Fig 1 - supp 4A - 20200218_1312 gel 1 FLAG_20.tif
- Source data - Figure 1 - figure supplement 4 - Source Data 1/Fig 1 - supp 4A - 20200220_1353 gel 1 GroEL reprobe ladder.tif
- Source data - Figure 1 - figure supplement 4 - Source Data 1/Fig 1 - supp 4A - 20200220_1403 gel 1 GroEL reprobe_31.tif
- Source data - Figure 1 - figure supplement 4 - Source Data 1/Fig 1 - supp 4A - 9.3.2020_NB187_188_CSO-0189_6d-[Phosphor].tif
- Source data - Figure 1 - figure supplement 4 - Source Data 1/Source data - Figure 1 - Figure supplement 4.docx
- __MACOSX/Source data - Figure 1 - figure supplement 4 - Source Data 1/._Source data - Figure 1 - Figure supplement 4.docx
