# Supplementary material for: RNase III-mediated processing of a trans-acting bacterial sRNA and its cis-encoded antagonist
Source: eLife. 2021 Nov 29;10:e69064. doi: 10.7554/eLife.69064 (PMC8687705; doi:10.7554/eLife.69064)
Supplement: Figure 1—figure supplement 4—source data 2. [file elife-69064-fig1-figsupp4-data2.zip]

Archive with 8 entries (7 files):
- Source data - Figure 1 - figure supplement 4 - Source Data 2/
- Source data - Figure 1 - figure supplement 4 - Source Data 2/Fig 1 - supp 4B - 2016061_NB77_78_CSO-0185_3d-[Phosphor].tif
- Source data - Figure 1 - figure supplement 4 - Source Data 2/Fig 1 - supp 4B - 20160626_NB77_78_CSO-0192_ON-[Phosphor].tif
- Source data - Figure 1 - figure supplement 4 - Source Data 2/Fig 1 - supp 4B - 24.06.2016_NB77_78_CSO-0189_5d-[Phosphor].tif
- Source data - Figure 1 - figure supplement 4 - Source Data 2/Fig 1 - supp 4B - blot 1 ptmG GFP_13.tif
- Source data - Figure 1 - figure supplement 4 - Source Data 2/Fig 1 - supp 4B - blot 1 ptmG GroEL ladder.tif
- Source data - Figure 1 - figure supplement 4 - Source Data 2/Fig 1 - supp 4B - blot 1 ptmG GroEL_9.tif
- Source data - Figure 1 - figure supplement 4 - Source Data 2/Fig 1 - supp 4B - ptmG blot ladder.tif
