# Supplementary material for: RNase III-mediated processing of a trans-acting bacterial sRNA and its cis-encoded antagonist
Source: eLife. 2021 Nov 29;10:e69064. doi: 10.7554/eLife.69064 (PMC8687705; doi:10.7554/eLife.69064)
Supplement: Figure 2—source data 1. [file elife-69064-fig2-data1.zip]

Archive with 11 entries (10 files):
- Source data - Figure 2/
- Source data - Figure 2/EMSA 1.tif
- Source data - Figure 2/EMSA 2.tif
- Source data - Figure 2/EMSA 3.tif
- Source data - Figure 2/EMSA_4.tif
- Source data - Figure 2/Figure 1C - inline scan 21.8.16 gel 1-[Phosphor].tif
- Source data - Figure 2/Figure 1D - GPF blot ladder.tif
- Source data - Figure 2/Figure 1D - GPF blot.tif
- Source data - Figure 2/Figure 1D - SDS-PAGE.jpg
- Source data - Figure 2/Source data - Figure 2.docx
- Source data  Figure 2  figure supplement 1.zip
