# Supplementary material for: RNase III-mediated processing of a trans-acting bacterial sRNA and its cis-encoded antagonist
Source: eLife. 2021 Nov 29;10:e69064. doi: 10.7554/eLife.69064 (PMC8687705; doi:10.7554/eLife.69064)
Supplement: Figure 2—figure supplement 1—source data 1. [file elife-69064-fig2-figsupp1-data1.zip]

Archive with 15 entries (14 files):
- Source data - Figure 2 - figure supplement 1/
- Source data - Figure 2 - figure supplement 1/._Source data - Figure 2 - Figure supplement 1.docx
- Source data - Figure 2 - figure supplement 1/Fig 2 - supp 1A - 20160621_EMSA_CJnc190-hot_3d-[Phosphor].tif
- Source data - Figure 2 - figure supplement 1/Fig 2 - supp 1A - 20171116_EMSA1_11.11.2017_190M1hot+ptmGM1_+rev_4d-[Phosphor].tif
- Source data - Figure 2 - figure supplement 1/Fig 2 - supp 1A - 23.7.2016_EMSA_190WT_vs_ptmGWT_M1_7d-[Phosphor].tif
- Source data - Figure 2 - figure supplement 1/Fig 2 - supp 1A - EMSA2_131117190WTh+ptmGM1_ptmGM1h+190WT_4d-[Phosphor].tif
- Source data - Figure 2 - figure supplement 1/Fig 2 - supp 1B - 30.5.2020_ptmG_2d-[Phosphor].tif
- Source data - Figure 2 - figure supplement 1/Fig 2 - supp 1C - 20160414_1145_ladder.tif
- Source data - Figure 2 - figure supplement 1/Fig 2 - supp 1C - 20160414_1152_GFP_8.tif
- Source data - Figure 2 - figure supplement 1/Fig 2 - supp 1C - 20160415_1139_ladder.tif
- Source data - Figure 2 - figure supplement 1/Fig 2 - supp 1C - 20160415_1149_GroEL_15.tif
- Source data - Figure 2 - figure supplement 1/Fig 2 - supp 1C - NB71_CSO-0185.tif
- Source data - Figure 2 - figure supplement 1/Source data - Figure 2 - Figure supplement 1.docx
- __MACOSX/Source data - Figure 2 - figure supplement 1/._Source data - Figure 2 - Figure supplement 1.docx
- Source data - Figure 2 - figure supplement 1/Thumbs.db
