# Supplementary material for: RNase III-mediated processing of a trans-acting bacterial sRNA and its cis-encoded antagonist
Source: eLife. 2021 Nov 29;10:e69064. doi: 10.7554/eLife.69064 (PMC8687705; doi:10.7554/eLife.69064)
Supplement: Figure 3—source data 1. [file elife-69064-fig3-data1.zip]

Archive with 9 entries (8 files):
- Source data - Figure 3/
- Source data - Figure 3/Figure 3A - 20171103_NB119_120_CSO-0185_5d-[Phosphor].tif
- Source data - Figure 3/Figure 3A - 20171226_NB119_CSO-0189_7d-[Phosphor].tif
- Source data - Figure 3/Figure 3A - 7.1.2018_NB119_CSO-0497_1d-[Phosphor].tif
- Source data - Figure 3/Figure 3C - 24.10.2017_primext_CSO-0185_gel2_1d-[Phosphor].tif
- Source data - Figure 3/Figure 3D - 22012018_NB124_125_CSO-0189_6d-[Phosphor].tif
- Source data - Figure 3/Figure 3D - 24.1.2018_NB124_125_CSO-0497_1d-[Phosphor].tif
- Source data - Figure 3/Figure 3D - 5.1.2018_NB124_125_CSO-0185_4d-[Phosphor].tif
- Source data - Figure 3/Source data - Figure 3.docx
