# Supplementary material for: RNase III-mediated processing of a trans-acting bacterial sRNA and its cis-encoded antagonist
Source: eLife. 2021 Nov 29;10:e69064. doi: 10.7554/eLife.69064 (PMC8687705; doi:10.7554/eLife.69064)
Supplement: Figure 3—figure supplement 1—source data 1. [file elife-69064-fig3-figsupp1-data1.zip]

Archive with 10 entries (9 files):
- Source data - Figure 3 - figure supplement 1 - Source Data 1/
- Source data - Figure 3 - figure supplement 1 - Source Data 1/._Source data - Figure 3 - Figure supplement 1.docx
- Source data - Figure 3 - figure supplement 1 - Source Data 1/Fig 3 - supp 1A - 11.1.2018_BA-NB88_CSO-0185_5d[Phosphor].tif
- Source data - Figure 3 - figure supplement 1 - Source Data 1/Fig 3 - supp 1A - 19.2.2018_BANB88_CSO-0497_8h-[Phosphor].tif
- Source data - Figure 3 - figure supplement 1 - Source Data 1/Fig 3 - supp 1A - 20170117_NBBA88_CSO-0189_5d-[Phosphor].tif
- Source data - Figure 3 - figure supplement 1 - Source Data 1/Fig 3 - supp 1C - 12.2.2021_NB198_199_CSO-0497_1d-[Phosphor].tif
- Source data - Figure 3 - figure supplement 1 - Source Data 1/Fig 3 - supp 1C - 22.1.2021_NB198_199_CSO-0185_14d-[Phosphor].tif
- Source data - Figure 3 - figure supplement 1 - Source Data 1/Fig 3 - supp 1C - 5.1.2021_NB198_199_CSO-0189_9d-[Phosphor].tif
- Source data - Figure 3 - figure supplement 1 - Source Data 1/Source data - Figure 3 - Figure supplement 1.docx
- __MACOSX/Source data - Figure 3 - figure supplement 1 - Source Data 1/._Source data - Figure 3 - Figure supplement 1.docx
