# Supplementary material for: RNase III-mediated processing of a trans-acting bacterial sRNA and its cis-encoded antagonist
Source: eLife. 2021 Nov 29;10:e69064. doi: 10.7554/eLife.69064 (PMC8687705; doi:10.7554/eLife.69064)
Supplement: Figure 3—figure supplement 2—source data 1. [file elife-69064-fig3-figsupp2-data1.zip]

Archive with 13 entries (12 files):
- Source data - Figure 3 - figure supplement 2/
- Source data - Figure 3 - figure supplement 2/Fig 3 - supp 2B - 20171226_NB119_CSO-0189_7d-[Phosphor].tif
- Source data - Figure 3 - figure supplement 2/Fig 3 - supp 2B - 5.1.2018_NB119_CSO-3095_9d-[Phosphor].tif
- Source data - Figure 3 - figure supplement 2/Fig 3 - supp 2B - 7.1.2018_NB119_CSO-0497_1d-[Phosphor].tif
- Source data - Figure 3 - figure supplement 2/Fig 3 - supp 2C - 1.3.2021_NB207_208_CSO-5476_1970_3d-[Phosphor].tif
- Source data - Figure 3 - figure supplement 2/Fig 3 - supp 2C - 10.3.2021_NB207_5476_NB208_1967-[Phosphor].tif
- Source data - Figure 3 - figure supplement 2/Fig 3 - supp 2C - 12.3.2021_NB207_208_CSO-0497_1d-[Phosphor].tif
- Source data - Figure 3 - figure supplement 2/Fig 3 - supp 2C - 20171103_NB119_120_CSO-0185_5d-[Phosphor].tif
- Source data - Figure 3 - figure supplement 2/Fig 3 - supp 2C - 2017111_SSvNB119_CSO_0184_6d-[Phosphor].tif
- Source data - Figure 3 - figure supplement 2/Fig 3 - supp 2C - 22.11.2017_NB119_CSO-2159_5d-[Phosphor].tif
- Source data - Figure 3 - figure supplement 2/Fig 3 - supp 2C - 25.2.2021_NB20_208_CSO-5436_5437_4d-[Phosphor].tif
- Source data - Figure 3 - figure supplement 2/Source data - Figure 3 - Figure supplement 2.docx
- Source data - Figure 3 - figure supplement 2/Thumbs.db
