# Supplementary material for: RNase III-mediated processing of a trans-acting bacterial sRNA and its cis-encoded antagonist
Source: eLife. 2021 Nov 29;10:e69064. doi: 10.7554/eLife.69064 (PMC8687705; doi:10.7554/eLife.69064)
Supplement: Figure 3—figure supplement 3—source data 1. [file elife-69064-fig3-figsupp3-data1.zip]

Archive with 3 entries (2 files):
- Source data - Figure 3 - figure supplement 3/
- Source data - Figure 3 - figure supplement 3/Fig 3 - supp 3AB - 30.10.2017_primext_CSO-0185_R1_gel2_6d-[Phosphor].tif
- Source data - Figure 3 - figure supplement 3/Source data - Figure 3 - Figure supplement 3.docx
