# Supplementary material for: RNase III-mediated processing of a trans-acting bacterial sRNA and its cis-encoded antagonist
Source: eLife. 2021 Nov 29;10:e69064. doi: 10.7554/eLife.69064 (PMC8687705; doi:10.7554/eLife.69064)
Supplement: Figure 4—source data 1. [file elife-69064-fig4-data1.zip]

Archive with 8 entries (7 files):
- Source data - Figure 4/
- Source data - Figure 4/Figure 4A - 15.1.2018_NB124_125_CSO-0185_4d-[Phosphor].tif
- Source data - Figure 4/Figure 4A - 22012018_NB124_125_CSO-0189_6d-[Phosphor].tif
- Source data - Figure 4/Figure 4A - 24.1.2018_NB124_125_CSO-0497_1d-[Phosphor].tif
- Source data - Figure 4/Figure 4B - 15.1.2018_NB126_127_CSO-0189_4d-[Phosphor].tif
- Source data - Figure 4/Figure 4B - 20180129_NB126_128_CSO-0497_2d-[Phosphor].tif
- Source data - Figure 4/Figure 4B - 22012018_NB126_127_CSO-0185_6d-[Phosphor].tif
- Source data - Figure 4/Source data - Figure 4.docx
