# Supplementary material for: RNase III-mediated processing of a trans-acting bacterial sRNA and its cis-encoded antagonist
Source: eLife. 2021 Nov 29;10:e69064. doi: 10.7554/eLife.69064 (PMC8687705; doi:10.7554/eLife.69064)
Supplement: Figure 5—source data 1. [file elife-69064-fig5-data1.zip]

Archive with 4 entries (3 files):
- Source data - Figure 5/
- Source data - Figure 5/Figure 5B - 25.2.2021_NB205_206_CSO-0185_6d-[Phosphor].tif
- Source data - Figure 5/Figure 5B - 8.2.2021_NB205_206_CSO-0497_3d-[Phosphor].tif
- Source data - Figure 5/Source data - Figure 5.docx
