# Supplementary material for: RNase III-mediated processing of a trans-acting bacterial sRNA and its cis-encoded antagonist
Source: eLife. 2021 Nov 29;10:e69064. doi: 10.7554/eLife.69064 (PMC8687705; doi:10.7554/eLife.69064)
Supplement: Figure 5—figure supplement 2—source data 1. [file elife-69064-fig5-figsupp2-data1.zip]

Archive with 5 entries (4 files):
- Source data - Figure 5 - figure supplement 2/
- Source data - Figure 5 - figure supplement 2/Fig 5 - supp 2B - 1.3.2021_NB205_206_CSO-0189_3d-[Phosphor].tif
- Source data - Figure 5 - figure supplement 2/Fig 5 - supp 2B - 25.2.2021_NB205_206_CSO-0185_6d-[Phosphor].tif
- Source data - Figure 5 - figure supplement 2/Fig 5 - supp 2B - 8.2.2021_NB205_206_CSO-0497_3d-[Phosphor].tif
- Source data - Figure 5 - figure supplement 2/Source data - Figure 5 - figure supplement 2.docx
