# Supplementary material for: RNase III-mediated processing of a trans-acting bacterial sRNA and its cis-encoded antagonist
Source: eLife. 2021 Nov 29;10:e69064. doi: 10.7554/eLife.69064 (PMC8687705; doi:10.7554/eLife.69064)
Supplement: Figure 7—source data 1. [file elife-69064-fig7-data1.zip]

Archive with 6 entries (5 files):
- Source data - Figure 7/
- Source data - Figure 7/Figure 7C - 20180708_NB132_133_CSO-0185_4d-[Phosphor].tif
- Source data - Figure 7/Figure 7C - 20180713_NB132_133_CSO-1666_4d-[Phosphor].tif
- Source data - Figure 7/Figure 7C - 20180720_NB132_133_CSO-0189_4d-[Phosphor].tif
- Source data - Figure 7/Figure 7C - 30.6.2018_NB132_133_CSO-0192_1d-[Phosphor].tif
- Source data - Figure 7/Source data - Figure 7.docx
