# Supplementary material for: RNase III-mediated processing of a trans-acting bacterial sRNA and its cis-encoded antagonist
Source: eLife. 2021 Nov 29;10:e69064. doi: 10.7554/eLife.69064 (PMC8687705; doi:10.7554/eLife.69064)
Supplement: Figure 7—figure supplement 1—source data 1. [file elife-69064-fig7-figsupp1-data1.zip]

Archive with 18 entries (17 files):
- Source data - Figure 7 - figure supplement 1/
- Source data - Figure 7 - figure supplement 1/._Source data - Figure 7 - figure supplement 1.docx
- Source data - Figure 7 - figure supplement 1/Fig 7 - supp 1A - 11112017_NB120_122_CSO-0497_1d-[Phosphor].tif
- Source data - Figure 7 - figure supplement 1/Fig 7 - supp 1A - 20171022_1653_FLAG_ladder.gel
- Source data - Figure 7 - figure supplement 1/Fig 7 - supp 1A - 20171022_1659_blot2_FLAG_17.gel
- Source data - Figure 7 - figure supplement 1/Fig 7 - supp 1A - 20171023_1542_blot2_GroEL_ladder.gel
- Source data - Figure 7 - figure supplement 1/Fig 7 - supp 1A - 20171023_1548_blot2_GroEL_7.gel
- Source data - Figure 7 - figure supplement 1/Fig 7 - supp 1A - 20171103_NB122_CSO-0189_5d-[Phosphor].tif
- Source data - Figure 7 - figure supplement 1/Fig 7 - supp 1A - 20171110_NB122_CSO-0185_6d-[Phosphor].tif
- Source data - Figure 7 - figure supplement 1/Fig 7 - supp 1B - 15.1.2018_NB126_127_CSO-0189_4d-[Phosphor].tif
- Source data - Figure 7 - figure supplement 1/Fig 7 - supp 1B - 20180129_NB126_128_CSO-0497_2d-[Phosphor].tif
- Source data - Figure 7 - figure supplement 1/Fig 7 - supp 1B - 22012018_NB126_127_CSO-0185_6d-[Phosphor].tif
- Source data - Figure 7 - figure supplement 1/Fig 7 - supp 1B - 24.1.2018_NB127_CSO-0497_1d-[Phosphor].tif
- Source data - Figure 7 - figure supplement 1/Fig 7 - supp 1D - 15.7.2021_NB213_214_CSO-1666_2842_1d-[Phosphor].jpg
- Source data - Figure 7 - figure supplement 1/Fig 7 - supp 1D - 19.7.2021_NB213_214_CSO-0185_214_3855_3d-[Phosphor].tif
- Source data - Figure 7 - figure supplement 1/Fig 7 - supp 1D - 24.7.2021_NB213_214_5635_0189_3d-[Phosphor].tif
- Source data - Figure 7 - figure supplement 1/Fig 7 - supp 1D - 25.7.2021_NB213_CSO-0192_3h-[Phosphor].tif
- Source data - Figure 7 - figure supplement 1/Source data - Figure 7 - figure supplement 1.docx
