# Supplementary material for: RNase III-mediated processing of a trans-acting bacterial sRNA and its cis-encoded antagonist
Source: eLife. 2021 Nov 29;10:e69064. doi: 10.7554/eLife.69064 (PMC8687705; doi:10.7554/eLife.69064)
Supplement: Figure 7—figure supplement 2—source data 1. [file elife-69064-fig7-figsupp2-data1.zip]

Archive with 12 entries (11 files):
- Source data - Figure 7 - figure supplement 2/
- Source data - Figure 7 - figure supplement 2/._Source data - Figure 7 - figure supplement 2.docx
- Source data - Figure 7 - figure supplement 2/Fig 7 - supp 2 - 08.11.18_NB145_146_CSO-0192_1h-[Phosphor].tif
- Source data - Figure 7 - figure supplement 2/Fig 7 - supp 2 - 20181012_SSv_NB145_146_CSO-1666_3d-[Phosphor].tif
- Source data - Figure 7 - figure supplement 2/Fig 7 - supp 2 - 20181014_1655_R1_FLAG_ladder.tif
- Source data - Figure 7 - figure supplement 2/Fig 7 - supp 2 - 20181014_1702_R1_FLAG_19.tif
- Source data - Figure 7 - figure supplement 2/Fig 7 - supp 2 - 20181015_1410_R1_GroEL_ladder.tif
- Source data - Figure 7 - figure supplement 2/Fig 7 - supp 2 - 20181015_1420_R1_GroEL_29.tif
- Source data - Figure 7 - figure supplement 2/Fig 7 - supp 2 - 20181018_NB145_146_CSO-0185_4d-[Phosphor].tif
- Source data - Figure 7 - figure supplement 2/Fig 7 - supp 2 - 2018_11_07_NB145_146_CSO-0189_7d-[Phosphor].tif
- Source data - Figure 7 - figure supplement 2/Source data - Figure 7 - figure supplement 2.docx
- __MACOSX/Source data - Figure 7 - figure supplement 2/._Source data - Figure 7 - figure supplement 2.docx
