# Supplementary material for: RNase III-mediated processing of a trans-acting bacterial sRNA and its cis-encoded antagonist
Source: eLife. 2021 Nov 29;10:e69064. doi: 10.7554/eLife.69064 (PMC8687705; doi:10.7554/eLife.69064)
Supplement: Figure 7—figure supplement 3—source data 1. [file elife-69064-fig7-figsupp3-data1.zip]

Archive with 13 entries (12 files):
- Source data - Figure 7 - figure supplement 3 - Source Data 1/
- Source data - Figure 7 - figure supplement 3 - Source Data 1/._Source data - Figure 7 - figure supplement 3.docx
- Source data - Figure 7 - figure supplement 3 - Source Data 1/Fig 7 - supp 3A - 18.8.2021_NB217_218_CSO-0192_1d-[Phosphor].tif
- Source data - Figure 7 - figure supplement 3 - Source Data 1/Fig 7 - supp 3A - 2021.8.27_NB220_CSO-0185_10d-[Phosphor].jpg
- Source data - Figure 7 - figure supplement 3 - Source Data 1/Fig 7 - supp 3A - 2021.8.29_NB220_CSO-0192_1d-[Phosphor].jpg
- Source data - Figure 7 - figure supplement 3 - Source Data 1/Fig 7 - supp 3A - 24.7.2021_NB217_218_CSO-0189_3d-[Phosphor].tif
- Source data - Figure 7 - figure supplement 3 - Source Data 1/Fig 7 - supp 3A - 28.7.2021_NB217_218_CSO-0185_3d-[Phosphor].tif
- Source data - Figure 7 - figure supplement 3 - Source Data 1/Fig 7 - supp 3A - 31.7.2021_NB219_220_CSO-0189 _0185_4d-[Phosphor].tif
- Source data - Figure 7 - figure supplement 3 - Source Data 1/Fig 7 - supp 3A - 5.8.2021_NB217_218_CSO-1666_7d-[Phosphor].tif
- Source data - Figure 7 - figure supplement 3 - Source Data 1/Fig 7 - supp 3A - 5.8.2021_NB219_220_CSO-1666_7d-[Phosphor].tif
- Source data - Figure 7 - figure supplement 3 - Source Data 1/Fig 7 - supp 3B - 20210826_NB215_216_CSO-1666_10d-[Phosphor].jpg
- Source data - Figure 7 - figure supplement 3 - Source Data 1/Source data - Figure 7 - figure supplement 3.docx
- __MACOSX/Source data - Figure 7 - figure supplement 3 - Source Data 1/._Source data - Figure 7 - figure supplement 3.docx
