# Supplementary material for: RNase III-mediated processing of a trans-acting bacterial sRNA and its cis-encoded antagonist
Source: eLife. 2021 Nov 29;10:e69064. doi: 10.7554/eLife.69064 (PMC8687705; doi:10.7554/eLife.69064)
Supplement: Figure 7—figure supplement 3—source data 2. [file elife-69064-fig7-figsupp3-data2.zip]

Archive with 9 entries (8 files):
- Source data - Figure 7 - figure supplement 3 - Source Data 2/
- Source data - Figure 7 - figure supplement 3 - Source Data 2/Fig 7 - supp 3B - 2021.8.29_NB215_216_CSO-0192_1d-[Phosphor].tif
- Source data - Figure 7 - figure supplement 3 - Source Data 2/Fig 7 - supp 3B - 20210826_NB215_216_CSO-1666_10d-[Phosphor].jpg
- Source data - Figure 7 - figure supplement 3 - Source Data 2/Fig 7 - supp 3B - 23.7.2021_NB215_216_CSO-0189_3d-[Phosphor].tif
- Source data - Figure 7 - figure supplement 3 - Source Data 2/Fig 7 - supp 3B - 5.8.2021_NB215_216_CSO-0185_7d-[Phosphor].tif
- Source data - Figure 7 - figure supplement 3 - Source Data 2/Fig 7 - supp 3C - 20210723_dif.190strains_anti-GFP_standard_10.tif
- Source data - Figure 7 - figure supplement 3 - Source Data 2/Fig 7 - supp 3C - 20210723_dif.190strains_anti-GFP_standard_marker.tif
- Source data - Figure 7 - figure supplement 3 - Source Data 2/Fig 7 - supp 3C - 20210724_1236 WB38 GroEL ladder.tif
- Source data - Figure 7 - figure supplement 3 - Source Data 2/Fig 7 - supp 3C - 20210724_1250 WB38 GroEL_44.tif
